# Supplementary material for: High-Temperature Hydrothermal Extraction of Phenolic Compounds from Brewer’s Spent Grain and Malt Dust Biomass Using Natural Deep Eutectic Solvents
Source: Molecules. 2024 Apr 25;29(9):1983. doi: 10.3390/molecules29091983 (PMC11085089; doi:10.3390/molecules29091983)
Supplement: Supplementary file 1 [file molecules-29-01983-s001.zip]

Archive with 1 entries (1 files):
- molecules-2942627-supplementary.pdf
